# Supplementary material for: Expression profiles of miR3181 and miR199a in plasma and placenta of virally suppressed HIV-1 infected Cameroonian pregnant women at delivery
Source: PLoS One. 2022 May 20;17(5):e0268820. doi: 10.1371/journal.pone.0268820 (PMC9122233; doi:10.1371/journal.pone.0268820)
Supplement: S1 Database — (XLSX) [file pone.0268820.s002.xlsx]

## Sheet: Delivery
SubjetCode_Deliv	HIV Status	Sex_Nn	OnsetLabor	RuptureMembranes	PEC_Deliv	EC_Deliv	Time_Deliv	Deliv_Mode	Indication_CS	Deliv_date	SBP_Mm_Deliv	DBP_Mm_Deliv	Temp_Mm_Deliv	Pulse_Mm_Deliv	BirthWeight	Nn_Length	SBP_Nn_Deliv	DBP_Nn_Deliv	HC_Nn_Deliv	Midarm_Circum_Deliv	Apgar1stMinute	Apgar5thMinute	Nn_vitality	CauseNnDeath_Deliv	AFD_Deliv	Nn_Asphyxia_Deliv	Nn_Malform_Deliv	NVP_syrup_Deliv	ThoracicP	Temp_Nn	GlycemCC	GlycemPE	UniqueKey	RecStatus	FKEY	GlobalRecordId					dd36cafb-4fb3-463f-9994-99d61401d386
CA009D	1	2-Female	2	2	0	0	2	1		2018-03-29			37		3000	47			35	10	9	9	1		0	0	0	3					31	1		7e113093-93b5-4ad1-aee6-aa8a687ec263					6de32ff2-e633-4de2-9fa0-dd4b164fe23d
CA080D	1	1-Male	2	2	0	0	2	1		2019-04-02			36.5		3400	50			36	10	8	10	1		0	0	0	1	34				67	1							4da1eb92-fb74-426b-a42e-790dc0e8fbf8
CA087D	1	1-Male	2	2	1	0	2	1		2018-03-28	120	80	37		2950	48			33	10	10	10	1		0	0	0		32	36	79	108	16	1
CV037D	1		2	2	0	0	2	1		2018-04-13	87	48		116	3040	49			34	12	9	9	1		0	0	0	1					30	1		4fb9fb94-a451-47e5-863c-a8d8933071e1
CV038D	1		2	2	0	0	2	1		2015-03-28	100	62		84	4060	51			37	13	9	9	1		0	0	0	1					31	1		5d917265-b8bd-4c6d-b4b5-57880a86b300
CV071D	1		2	2	0	0	2	1		2018-04-15	121	112	71	59	3510	51			34	13	9	9	1		0	0	0	1					53	1		0a0847a5-ab26-4520-89f9-735e5bed2802
E007D	1	1-Male	2	2	0	0	2	1		2018-04-30	111	74			3500	50			35	13	8	10	1		0	0	0	1			71	95
E019D	1		2	2	0	0	2	1		2018-02-09	104	67			3500	49			34	12	9		1		0	0	0	1					92	1		6a8b212a-e38e-45ae-b0b3-0f03bba4592a
E033D	1	2-Female	1	2	0	0	1	1		2018-04-28	106	87			3100	51			33	12	9		1		0	0	0	1					119	1		8818e686-6adf-414b-a6be-86f1eb0064a2
E038D	1	1-Male	2	1	0	0	2	1		2018-08-04	132	82			3300	48			34	11	8	9	1		0	0	0	1					54	1		0017c1cf-af9f-4edd-ac0d-6f97319b0ef6
E069D	1	2-Female	2		0	0	2	1		2018-02-12	111	79			3800	50			36	12	8		1		0	0	0	1					90	1		4272bbcf-173d-49b1-9ed5-4bf6591376f1
E072D	1	2-Female	2	2	0	0	2	1		2018-09-01	101	69			3200	49			34	11		10	1		0	0	0	1	36				155	1		3d973f2b-c35b-432b-b788-e5f3be5db7ce
E131D	1	2-Female	2	2	0	0	2	1		2018-04-17	133	102			3200	49			31	12	9		1		0	0	0	1					93	1		5037d7ec-1765-43a6-ad44-0917e830823f
E135D	1	2-Female	2	2	0	0	2	1		2018-03-06	146	98			2700	48			32	11	7		1		0	0	0	1					147	1		f11c6c4c-3bad-4504-a7cc-b57d9ccbf7c6
E166D	1	2-Female	2	1	0	0	2	1		2018-03-23	108	68			3300	48			32	12	8	9	1		0	0	0						123	1		fe2c0b21-cba8-4e76-8aa6-842fe41a15ba
CA091D	1	2-Female	3	2	0	0	3	1		2018-04-05	100	60	37		3130	51			35		10	10			0	0	0		34
CA007D	1	2-Female	2	2	0	0	2	2	Severe Oligoamnios	2018-04-05	110	70	37.4		3650	49			37		5	6			1	1	0		35
CA147D	1	1-Male	2	2	0	0	2	1		2018-09-09	120	80	36.4		3350	48			34		10	10	1		0	0	0		34
CA046D	2	1-Male	2	2	0	0	2	1		2018-03-20	140	90	37		3309	52			35		10	10	1		0	0	0	3	33	36			4	1
CA235D	2	2-Female	2	2	0	0	2	1		2019-02-07	130	80	37.6		3720	51			36	11	10	10	1		0	0	0	3	34				71	1		5c5ae4b8-0cea-4211-bb97-274310871cd8
CA236D	2	1-Male	2	2	0	0	2	1		2019-02-07	130	80	36		3040	50			34	12	10	10	1		0	0	0	3	35				72	1		e9576964-aeec-4e77-9d6e-783096fac8c3
CA237D	2	1-Male	2	2	0	0	2	1		2019-02-07	90	60	38		3820	50			36	13	10	10	1		0	0	0	3	35				73	1		cc91032f-ed2c-409a-a5c2-2e3b0d888da5
CV008D	2	1-Male	2	2	0	0	2	1		2018-02-09	146	81		86	3200	52			32	11	9	9	1		0	0	0	3					7	1		5e90ffc3-4b7a-4303-a031-49c422d2afdc
CV019D	2		1	2	0	0	2	1		2017-11-13	147	82		82	3650	50			35	10	8	9	1		0	0	0	3					14	1		364ee2ac-3236-4456-b3ac-8c9a3e2ffac2
CV048D	2		2	2	0	0	2	1		2018-04-08	121	51			2900	49			31	11	9	9	1		0	0	0	3					35	1		08dee27e-bd6a-4ea2-a2e7-fb490e1471d9
CV055D	2		2	2	0	0	2	1		2018-03-12	131	80		61	2800	51			33	12	9	9	1		0	0	0	3					37	1		947b4e73-28e0-4718-b0c9-8eb259fa6802
CV069D	2		2	2	0		2	1		2018-10-02	135	73			2960	46			35	11	9	9	1		0	0	0						51	1		d76281c0-d934-4f63-b455-4ed0183da362
CV092D	2		2	2	0	0	2	1		2018-04-13	114	56		79	2830	48			33	10	6	7			1	0	0	3					64	1		6ae73203-d20c-4ee2-9e13-28d34afeba9b
CV102D	2		3	2	0	0	3	1		2018-03-15	138	75		75	3240	49			34	11	9	9	1		0	0	0	3					68	1		0c0423cb-e732-4dae-96ee-7bfb393cc87a
E043D	2	1-Male	2	2	0	0	2	1		2018-04-20	86	58			2900	49			33	11	8	9	1		0	0	0						148	1		e6287dcd-9945-4d10-ac8f-588f58bfaa81
E068D	2	1-Male	2		0	0	2	1		2018-02-12	133	97			3500	48			35	11	8	9	1		0	0	0						136	1		7e482173-23aa-4b4e-9896-0af339298f98
E100D	2	2-Female	2	2	0	0	2	1		2018-04-25	174	104			2900	48			33	11	8	9	1		0	0	0	3					103	1		0d2c920e-4123-4492-a43a-f896c4acd5cb
E110D	2	2-Female			0	0		1		2018-02-24					3300	49			35	12	9		1		0	0	0						138	1		d73b1b7d-7e2a-426e-ad7c-3f9cc2651424
E129D	2	1-Male	1	2	0	0	1	1		2018-04-20	98	73			2600	48			32	11	9	9	1		0	0	0						135	1		604d8845-19d3-49ed-8406-e65a4a2aa28f
E175D	2	2-Female	2	2	0	0	2	1		2018-12-19	124	89			3500	51			34	13	9	10	1		0	0	0	3	35				133	1		216baee4-82bf-4c86-8a1f-1c06a5e3cf82
E179D	2	2-Female		1	0	0	2	1			118	89			3200	51			34	11	7	10	1		0	0	0	3	33				135	1		7059c28a-780a-4700-9548-176bbd7ceca8

## Sheet: Prenatal V1
SubjectCode	HIV Status	AgeM	Region	Profession	Tobacco	Alcohol	Diabetic	BloodGrp	HbElectro	YrHIVdg	OnsetART	SickPregnOnset	DxPregnOnset	Gravidity	Parity	NumberChildAlive	VAT	DateARTstat	OnTelé	CTX	ITN	Insecticides	IPT	DaysARVTt	DateApptLastRefilll	DateApptLastBut1Refill	DateLastRefill	DateLastBut1Refill	PillsRemLastVisit	Height	miR 3181 Place_con	miR-3181 Plas_con	miR-199a Place_con	miR-199a Plas_con
CV008MV1	2	36	Center	Unemployed	0	0	0	O	AA			0		4	3	4	1				1	0	1							163		1.45721e-06	0.00560734	37.4984
CV019MV1	2	42	Center	Private sector employee	0	1	0					1		6	5	5	1				3	0								177	3.00303e-07			2.28979e-08
CV048MV1	2	22	East	Unemployed	0	1	0					0		2	0	0					1	0	0							160	8.69019e-07	4.81767e-07	0.015168
CV055MV1	2	27			0	0	0	AB	AA			0		2	1	0					1	0	0							161	6.74242e-07	4.74349e-06	0.00173359	1.22051e-08
CV058MV1	2	24	Littoral	Self employed	0	1	0	O	AA			0		2	1	1	1				1									164	3.65116e-08	1.26607e-06	0.576782	4.8361
CV069MV1	2	29			0	0	0					1	Hepatitis B	1	0	0					1	0								170	1.34148e-07	4.29883e-07
CV081MV1	2	25	South									1	Malaria	2	0	0														166	4.77476e-07	1.23723e-05
CV092MV1	2	23	Center	Private sector employee	0	1	0	A	AA					1	0	0	1				1	1	1							155		3.93116e-06	2.63321e-05	76.1799
CV102MV1	2	36	West	Other	0	0	0	O	AS			0		5	4	3	1				1	0	1							161	1.37057e-07		45.8838
CV132MV1	2	38	West	Self employed	0	0	0	A				0		6	5	6	1				3	0	1							170	1.06537e-07	1.08806e-06		82.7231
E043MV1	2	31	West	Private sector employee	0	0	0	O	AA					3	2	2	1				1	1	1							150	1.71499e-07	1.5858e-06		49.9992
E066MV1	2	26	West	Student	0	1	0	B				0		1	0	0	1			0	3	1	1							159	8.18914e-05	3.973e-06		129.609
E068MV1	2	24	South	Unemployed	0	1	0					0		7	3	2	1				1	0	1							162	0.000106977			104.965
E082MV1	2	26	North	Other	0	1	0					0		3	2	2	1				3	0	1							159		8.52632e-08		2.4411
E100MV1	2	30	West	Self employed	0	0	0	A				0		2	1	1	1				2	1	1							163	6.68274e-07	0.00529845
E110MV1	2	38	Center	Unemployed	0	0	0	O	AA			1	Malaria	7	6	5	1				1	0	0							160	1.95406e-07	5.63454e-06
E129MV1	2	22	Center	Unemployed	0	1	0	B				1	Malaria	2	1	1	1				1	0	0							160		3.90758e-07
E175MV1	2	26						A	AA					1	1	1	1														0.0543272	1.94565e-07	0.00353913
E177MV1	2	33	West	Student	0	0	0	A	AA			0		2	1	1	1				1		1							176	1.04981e-07	1.34548e-07	0.0527572
E179MV1	2	33						O	AA					5	4	4	0						1								1.5517e-07
CA046MV1	2	38	West	Civil servant	0	1	0	A	AA			1	Chlamydia	3	1	1	1				1	0	1							165
CA125MV1	2	22	South	Student	0	0	0	O	AA			0		1	0	0	1				1	0	1
CA235MV1	2	22	West	Student	0	1	0	AB	Don't know			0		2	0	0	1				1	0	0
CA236MV1	2	30	West	Private sector employee	0	1	0	A	AA			0		4	3	3	1				1	0	0
CA237MV1	2	25	West	Private sector employee	0	1	0	A	Don't know			0		4	2	2	1				1	0	1
CA006MV1	1	30	East	Other	0	1	0	Don't know	Don't know	2018-01-24	2018-01-24	0		4	3	3	1	2018-02-01	1	1	3	1	0	30	2018-01-24	2018-02-22	2018-01-24	2018-02-25	3		3.6457e-08	2.86316e-08	3.19492e-08	11.9716
CA009MV1	1	23	North	Unemployed	0	0	0	A	AA	2017-09-09	2017-09-09	0		1	0	0	1	2017-09-09	1	1	1	0	1	30	2018-02-06	2018-01-09	2018-02-06		2		9.62189e-06	8.38188e-06	0.0173444	118.113
CA080MV1	1	34	Center	Self employed	0	0	0	O	AA		2006-01-01	0		2	1	1	1	2006-01-01	0	0	1	0	1	30	2018-03-15	2018-02-05	2018-03-16	2018-02-17	7	167	4.51664e-07	1.79103e-08	1.49619	222.989
CA087MV1	1	27	Center	Student	0	0		O	AS								1				1									156			10.1031	131.34
CA091MV1	1	39	West	Unemployed	0	1	0	A	AA			0		2	1	1	1		1	0	1	1	1	90	2018-03-21	2017-12-20	2018-03-23	2017-12-20	8		5.01731e-09	4.58505e-05	0.00213314
CA092MV1	1	28	South	Self employed	0	1	0	O	AS	2017-10-17	2017-10-17	0		3	2	2	1	2017-10-17	1	1	1	0	1	30	2018-04-09	2018-04-02	2018-03-05	2018-03-09	8	170		5.65971e-07		129.248
CA147MV1	1	31	Center	Student	0	1	0	A		2018-06-14	2018-06-14	0		5	4	3	0		1	1	1	0	0	15						168	5.10021e-08	4.3181e-07	0.744232	106.145
CV037MV1	1	25	Center	Self employed	0	0	0	B	AA	2017-08-01	2017-08-01	0		4	1	1	1	2017-08-01	1	0	1	0	0	30						162	0.000970963		3.06089
CV038MV1	1	30			0	0				2011-06-26	2012-04-01	1	Malaria	3	2	2		2012-04-01	1	1	1	0		30						165	0.000145354	0.00126171		23.3392
CV061MV1	1	21			0	0					2017-08-24	1	Malaria	2	0	0		2017-08-24	1	1	3	0		60					4	155	3.3954e-06	3.26891e-05	71.0415	171.734
CV071MV1	1	32			0	1	0	O	AS		2018-01-08	0		4	1	1		2015-01-08	1	0	1	0	0	60	2017-08-08	2017-10-10	2017-12-12		60	157		4.67197e-07	2.37386	3.32698e-08
CV136MV1	1	25	West	Private sector employee	0	1	0			2018-03-12	2018-03-12	0		2	1	1	0	2018-03-12	1	1	3	1	0	30						157		5.28629e-06	86.3834	32.046
E007MV1	1	28	Center	Self employed	0	1	0	O		2017-12-27	2017-12-27	1	Malaria	3	2	2	1	2018-02-27		1	3	0	0	30	2017-12-27		2017-12-27		10	168		7.97141e-07	1.23046	164.113
E019MV1	1	31	Center	Unemployed	0	1	0	O		2015-06-01	2015-06-01	0		5	3	2	1	2015-05-01	1	1	1	0	1	90	2017-11-10	2017-08-10	2017-11-10	2017-08-10	5	153	6.75144e-08	3.22149e-07		99.8878
E033MV1	1	37	Center	Private sector employee	0	1	0	O	AA	2007-01-01	2016-09-16	0		6	4	2	1	2016-09-17	0		1		0	30	2018-01-25	2017-12-23	2018-01-15	2017-12-23	1	170	1.88721e-05	0.0011995	1.8622e-08
E038MV1	1	29	Center	Private sector employee	0	0	1			2013-07-01	2015-12-01	0		2	1	1	1	2015-12-01	1		1	1	1	90	2017-12-04	2017-09-04	2017-12-04	2017-09-04	35	167	3.2455e-08	2.88431e-08	0.0878366
E061MV1	1	26	Center	Student	0	1	0	O		2011-11-01	2015-01-01	1	Other	1	0	0	0	2015-01-01	1	1	1	1	0	90	2018-01-04	2017-10-01	2018-01-04	2018-10-01	75	172	6.80759e-09	4.94708e-07		115.746
E069MV1	1	34	Center	Self employed	0	0		B			2006-11-01	0		5	5	5	1		1	1	1	1	1	60	2018-01-04	2017-11-27	2018-01-04	2017-11-27	22	168	6.27756e-07	0.000496986	0.00697723	181.601
E070MV1	1	34	South	Other	0	0	0	O		2009-06-01	2009-06-01	1	Malaria	5	4	4	0		1	0	3	0	1	30	2018-01-04	2017-11-08	2018-01-04	2017-11-08	6	162
E072MV1	1	40	Center	Unemployed	0	1	0							2	2	1
E131MV1	1	30	Center	Private sector employee	1	1	0	A		2016-12-08	2016-12-08	0		3	1	1	1	2016-12-08	1	0	1	0	0	90	2018-01-20	2017-11-22	2018-01-23	2017-01-22	99	165	0.000114864	8.05221e-07
E135MV1	1	22	West	Unemployed	1	0	0			2017-12-01	2017-12-01	1	Other	2	1	1	1	2017-12-01	1	1	3	1	1	30	2018-02-19	2018-01-03	2018-02-19	2018-01-03	5
E151MV1	1	30	South	Unemployed	0	0	0	O		2009-08-01	2011-01-01	0		6	5	5	1	2011-08-01	1	1	1	0	1	30	2018-03-13	2018-02-13	2018-03-13	2018-02-13	10	168		0.00198336
E166MV1	1	31	South	Unemployed	0	0	0	O	AA	2017-01-01	2017-01-01	1	Malaria	4	3	3	1	2017-01-01	0	1	1	1	1	30	2018-03-04	2018-02-08	2018-03-04	2018-02-08	18	168
